# Supplementary material for: ﻿Eight new spider species of Belisana Thorell, 1898 (Araneae, Pholcidae), with an updated overview of Belisana species from Yunnan, China
Source: Zookeys. 2024 May 27;1202:255–86. doi: 10.3897/zookeys.1202.121633 (PMC11148509; doi:10.3897/zookeys.1202.121633)
Supplement: XML Treatment for Belisana lincang [file zookeys.1202.121633-treatment4.xml]

<!DOCTYPE tp:taxon-treatment
  PUBLIC "-//TaxonX//DTD Taxonomic Treatment Publishing DTD v0 20100105//EN" "tax-treatment-NSO.dtd">
<tp:taxon-treatment xmlns:tp="http://www.plazi.org/taxpub"><tp:treatment-meta><kwd-group><label>Taxon classification</label><kwd>
                <named-content content-type="kingdom">Animalia</named-content>
              </kwd><kwd>
                <named-content content-type="order">Araneae</named-content>
              </kwd><kwd>
                <named-content content-type="family">Pholcidae</named-content>
              </kwd></kwd-group><mixed-citation publication-type="journal"><person-group><name><surname>Zhang</surname><given-names>Ludan</given-names></name><name><surname>Wu</surname><given-names>Zheng</given-names></name><name><surname>Li</surname><given-names>Shuqiang</given-names></name><name><surname>Yao</surname><given-names>Zhiyuan</given-names></name></person-group><article-title>﻿Eight new spider species of <italic><tp:taxon-name><tp:taxon-name-part taxon-name-part-type="genus" reg="Belisana">Belisana</tp:taxon-name-part></tp:taxon-name></italic> Thorell, 1898 (<tp:taxon-name><tp:taxon-name-part taxon-name-part-type="order">Araneae</tp:taxon-name-part></tp:taxon-name>, <tp:taxon-name><tp:taxon-name-part taxon-name-part-type="family">Pholcidae</tp:taxon-name-part></tp:taxon-name>), with an updated overview of <italic><tp:taxon-name><tp:taxon-name-part taxon-name-part-type="genus" reg="Belisana">Belisana</tp:taxon-name-part></tp:taxon-name></italic> species from Yunnan, China</article-title><source>Zookeys</source><day>27</day><month>05</month><year>2024</year><volume>1202</volume><fpage>255</fpage><lpage>286</lpage><pub-id pub-id-type="doi">10.3897/zookeys.1202.121633</pub-id></mixed-citation></tp:treatment-meta><tp:nomenclature><label>﻿</label><tp:taxon-name>
              <object-id xmlns:xlink="http://www.w3.org/1999/xlink" content-type="arpha" xlink:type="simple">D72D17B6-CC22-5D3C-BB6C-874820714C8B</object-id>
              <tp:taxon-name-part taxon-name-part-type="genus" reg="Belisana">Belisana</tp:taxon-name-part>
              <tp:taxon-name-part taxon-name-part-type="species" reg="lincang">lincang</tp:taxon-name-part>
              <object-id xmlns:xlink="http://www.w3.org/1999/xlink" content-type="zoobank" xlink:type="simple">https://zoobank.org/7401890D-953B-478C-AFBC-3E8E477689D1</object-id>
            </tp:taxon-name><tp:taxon-authority>Zhang, Li &amp; Yao</tp:taxon-authority><tp:taxon-status xmlns:xlink="http://www.w3.org/1999/xlink" xlink:type="simple">sp. nov.</tp:taxon-status><xref ref-type="fig" rid="F6">Figs 6</xref><xref ref-type="fig" rid="F7">, 7</xref><xref ref-type="fig" rid="F18">, 18E, F</xref><xref ref-type="fig" rid="F20">, 20E, F</xref></tp:nomenclature><tp:treatment-sec sec-type="type material" id="SECID0E1TAG"><title>Type material.</title><p><bold><italic>Holotype</italic></bold> ♂ (<named-content xmlns:xlink="http://www.w3.org/1999/xlink" content-type="dwc:institutional_code" xlink:title="Institute of Zoology, Chinese Academy of Sciences" xlink:href="http://grbio.org/institution/institute-zoology-chinese-academy-sciences" xlink:type="simple">IZCAS</named-content>-Ar44962) and <bold><italic>paratype</italic></bold> 1♀ (<named-content xmlns:xlink="http://www.w3.org/1999/xlink" content-type="dwc:institutional_code" xlink:title="Institute of Zoology, Chinese Academy of Sciences" xlink:href="http://grbio.org/institution/institute-zoology-chinese-academy-sciences" xlink:type="simple">IZCAS</named-content>-Ar44963), Bianfu Cave (<named-content xmlns:xlink="http://www.w3.org/1999/xlink" content-type="dwc:verbatimCoordinates" xlink:type="simple"><named-content content-type="geo-json" specific-use="{&#34;type&#34;:&#34;Point&#34;,&#34;coordinates&#34;:[100.233350,24.331033]}" id="NCID0ETUAG" xlink:type="simple">24°19.862'N, 100°14.001'E</named-content></named-content>, 1619 m), Yankou Village, Laoxu Town, Yun County, Lincang, <bold>Yunnan</bold>, <bold>China</bold>, 05/08/2010, C Wang, Q Zhao &amp; L Lin leg.</p></tp:treatment-sec><tp:treatment-sec sec-type="etymology" id="SECID0E3UAG"><title>Etymology.</title><p>The specific name refers to the type locality, which is a noun in apposition.</p></tp:treatment-sec><tp:treatment-sec sec-type="diagnosis" id="SECID0EBVAG"><title>Diagnosis.</title><p>The new species resembles <italic><tp:taxon-name><tp:taxon-name-part taxon-name-part-type="genus" reg="Belisana">B.</tp:taxon-name-part><tp:taxon-name-part taxon-name-part-type="species" reg="phungae">phungae</tp:taxon-name-part></tp:taxon-name></italic> Yao, Pham &amp; Li, 2015 (<xref ref-type="bibr" rid="B7">Yao et al. 2015</xref>: 9, figs 19A–D, 20A–G, 21A–E) by having similar male chelicerae, bulbal apophyses, and epigyne (Figs <xref ref-type="fig" rid="F7">7A, C, D</xref>, <xref ref-type="fig" rid="F20">20E</xref>), but can be distinguished by differences in males: procursus with dorso-distal membranous lamella (arrow 3 in Figs <xref ref-type="fig" rid="F6">6C</xref>, <xref ref-type="fig" rid="F18">18E</xref> vs absent), distally pointed ventro-subdistal membranous lamella (arrow 4 in Figs <xref ref-type="fig" rid="F6">6C</xref>, <xref ref-type="fig" rid="F18">18E</xref> vs nearly half-round) and without dorso-subdistal sclerite (Figs <xref ref-type="fig" rid="F6">6C</xref>, <xref ref-type="fig" rid="F18">18E</xref> vs present); differences in females: epigynal pockets closer to each other (Figs <xref ref-type="fig" rid="F7">7A, B</xref>, <xref ref-type="fig" rid="F20">20E, F</xref> vs widely separated), pore plates curved and narrow (Figs <xref ref-type="fig" rid="F7">7B</xref>, <xref ref-type="fig" rid="F20">20F</xref> vs nearly round).</p><fig id="F6" position="float" orientation="portrait"><object-id xmlns:xlink="http://www.w3.org/1999/xlink" content-type="doi" xlink:type="simple">10.3897/zookeys.1202.121633.figure6</object-id><object-id xmlns:xlink="http://www.w3.org/1999/xlink" content-type="zenodo_dep_id" xlink:type="simple">11380584</object-id><object-id xmlns:xlink="http://www.w3.org/1999/xlink" content-type="arpha" xlink:type="simple">005FDAF5-F3F7-509D-A0B9-653F3FEE1F07</object-id><label>Figure 6.</label><caption><p><italic><tp:taxon-name><tp:taxon-name-part taxon-name-part-type="genus" reg="Belisana">Belisana</tp:taxon-name-part><tp:taxon-name-part taxon-name-part-type="species" reg="lincang">lincang</tp:taxon-name-part></tp:taxon-name></italic> sp. nov., holotype male <bold>A, B</bold> palp (<bold>A</bold> prolateral view <bold>B</bold> retrolateral view, arrow 1 points at ventral apophysis, arrow 2 points at retrolatero-proximal protrusion) <bold>C, D</bold> distal part of procursus (<bold>C</bold> prolateral view, arrow 1 points at prolatero-distal membranous process, arrow 2 points at sclerotized prolatero-distal apophysis, arrow 3 points at dorso-distal membranous lamella, arrow 4 points at ventro-subdistal membranous lamella <bold>D</bold> retrolateral view). Abbreviations: b = bulb, <abbrev xmlns:xlink="http://www.w3.org/1999/xlink" xlink:title="bulbal apophysis" id="ABBRID0EFYAG" xlink:type="simple">ba</abbrev> = bulbal apophysis, e = embolus, <abbrev xmlns:xlink="http://www.w3.org/1999/xlink" xlink:title="procursus" id="ABBRID0EJYAG" xlink:type="simple">pr</abbrev> = procursus. Scale bars: 0.10 (<bold>A, B</bold>); 0.02 (<bold>C, D</bold>).</p></caption><graphic xmlns:xlink="http://www.w3.org/1999/xlink" xlink:href="zookeys-1202-255_article-121633__-g006.jpg" position="float" orientation="portrait" xlink:type="simple" id="oo_1055871.jpg"><uri content-type="original_file" xlink:type="simple">https://binary.pensoft.net/fig/1055871</uri></graphic></fig><fig id="F7" position="float" orientation="portrait"><object-id xmlns:xlink="http://www.w3.org/1999/xlink" content-type="doi" xlink:type="simple">10.3897/zookeys.1202.121633.figure7</object-id><object-id xmlns:xlink="http://www.w3.org/1999/xlink" content-type="zenodo_dep_id" xlink:type="simple">11380586</object-id><object-id xmlns:xlink="http://www.w3.org/1999/xlink" content-type="arpha" xlink:type="simple">D025EE55-EC16-5A0F-A0C4-08EC07263B76</object-id><label>Figure 7.</label><caption><p><italic><tp:taxon-name><tp:taxon-name-part taxon-name-part-type="genus" reg="Belisana">Belisana</tp:taxon-name-part><tp:taxon-name-part taxon-name-part-type="species" reg="lincang">lincang</tp:taxon-name-part></tp:taxon-name></italic> sp. nov., holotype male (<bold>C–F</bold>) and paratype female (<bold>A, B, G, H</bold>) <bold>A</bold> epigyne, ventral view <bold>B</bold> vulva, dorsal view, arrow points at sac-like structure <bold>C</bold> right bulb, prolateral view <bold>D</bold> chelicerae, frontal view <bold>E–H</bold> habitus (<bold>E, G</bold> dorsal view <bold>F</bold> lateral view <bold>H</bold> ventral view). Abbreviations: <abbrev xmlns:xlink="http://www.w3.org/1999/xlink" xlink:title="anterior arch" id="ABBRID0E4ZAG" xlink:type="simple">aa</abbrev> = anterior arch, b = bulb, <abbrev xmlns:xlink="http://www.w3.org/1999/xlink" xlink:title="bulbal apophysis" id="ABBRID0EB1AG" xlink:type="simple">ba</abbrev> = bulbal apophysis, <abbrev xmlns:xlink="http://www.w3.org/1999/xlink" xlink:title="distal apophysis" id="ABBRID0EF1AG" xlink:type="simple">da</abbrev> = distal apophysis, e = embolus, <abbrev xmlns:xlink="http://www.w3.org/1999/xlink" xlink:title="epigynal pocket" id="ABBRID0EJ1AG" xlink:type="simple">ep</abbrev> = epigynal pocket, <abbrev xmlns:xlink="http://www.w3.org/1999/xlink" xlink:title="proximo-lateral apophysis" id="ABBRID0EN1AG" xlink:type="simple">pa</abbrev> = proximo-lateral apophysis, <abbrev xmlns:xlink="http://www.w3.org/1999/xlink" xlink:title="pore plate" id="ABBRID0ER1AG" xlink:type="simple">pp</abbrev> = pore plate. Scale bars: 0.05 (<bold>A–D</bold>); 0.50 (<bold>E–H</bold>).</p></caption><graphic xmlns:xlink="http://www.w3.org/1999/xlink" xlink:href="zookeys-1202-255_article-121633__-g007.jpg" position="float" orientation="portrait" xlink:type="simple" id="oo_1055872.jpg"><uri content-type="original_file" xlink:type="simple">https://binary.pensoft.net/fig/1055872</uri></graphic></fig></tp:treatment-sec><tp:treatment-sec sec-type="description" id="SECID0E51AG"><title>Description.</title><p><bold>Male</bold> (<bold><italic>holotype</italic></bold>): Total length 1.78 (1.90 with clypeus), carapace 0.85 long, 0.88 wide, opisthosoma 0.93 long, 0.85 wide. Leg I missing, leg II: 6.69 (1.78, 0.31, 1.62, 2.18, 0.80), leg III: 5.18 (1.42, 0.26, 1.19, 1.68, 0.63), leg IV: 6.70 (1.90, 0.28, 1.70, 2.13, 0.69). Eye inter-distances and diameters: <abbrev xmlns:xlink="http://www.w3.org/1999/xlink" xlink:title="posterior median eye" id="ABBRID0EJ2AG" xlink:type="simple">PME</abbrev>–<abbrev xmlns:xlink="http://www.w3.org/1999/xlink" xlink:title="posterior median eye" id="ABBRID0EN2AG" xlink:type="simple">PME</abbrev> 0.08, <abbrev xmlns:xlink="http://www.w3.org/1999/xlink" xlink:title="posterior median eye" id="ABBRID0ER2AG" xlink:type="simple">PME</abbrev> 0.09, <abbrev xmlns:xlink="http://www.w3.org/1999/xlink" xlink:title="posterior median eye" id="ABBRID0EV2AG" xlink:type="simple">PME</abbrev>–<abbrev xmlns:xlink="http://www.w3.org/1999/xlink" xlink:title="anterior lateral eye" id="ABBRID0EZ2AG" xlink:type="simple">ALE</abbrev> 0.03, <abbrev xmlns:xlink="http://www.w3.org/1999/xlink" xlink:title="anterior median eye" id="ABBRID0E42AG" xlink:type="simple">AME</abbrev> absent. Sternum width/length: 0.61/0.56. Habitus as in Fig. <xref ref-type="fig" rid="F7">7E, F</xref>. Carapace yellowish, with brown median band; sternum yellowish. Legs whitish, without darker rings. Opisthosoma yellowish, without spots. Thoracic furrow absent. Clypeus unmodified. Chelicerae (Fig. <xref ref-type="fig" rid="F7">7D</xref>) with a pair of proximo-lateral apophyses and a pair of curved distal apophyses (distance between tips: 0.15). Palp as in Fig. <xref ref-type="fig" rid="F6">6A, B</xref>; trochanter with ventral apophysis (2× longer than wide, arrow 1 in Fig. <xref ref-type="fig" rid="F6">6B</xref>); femur with tiny retrolatero-proximal protrusion (arrow 2 in Fig. <xref ref-type="fig" rid="F6">6B</xref>); procursus simple proximally but complex distally, with prolatero-distal membranous process (arrow 1 in Figs <xref ref-type="fig" rid="F6">6C</xref>, <xref ref-type="fig" rid="F18">18E</xref>) bearing narrow lateral sclerite, sclerotized prolatero-distal apophysis (arrow 2 in Figs <xref ref-type="fig" rid="F6">6C</xref>, <xref ref-type="fig" rid="F18">18E</xref>), dorso-distal membranous lamella (arrow 3 in Figs <xref ref-type="fig" rid="F6">6C</xref>, <xref ref-type="fig" rid="F18">18E</xref>), and ventro-subdistal membranous lamella (arrow 4 in Figs <xref ref-type="fig" rid="F6">6C</xref>, <xref ref-type="fig" rid="F18">18E</xref>); bulb (Fig. <xref ref-type="fig" rid="F7">7C</xref>) with distally angular apophysis and simple embolus.</p><p><bold>Female</bold> (<bold><italic>paratype</italic></bold>, <named-content xmlns:xlink="http://www.w3.org/1999/xlink" content-type="dwc:institutional_code" xlink:title="Institute of Zoology, Chinese Academy of Sciences" xlink:href="http://grbio.org/institution/institute-zoology-chinese-academy-sciences" xlink:type="simple">IZCAS</named-content>-Ar44963): Similar to male, habitus as in Fig. <xref ref-type="fig" rid="F7">7G, H</xref>. Total length 2.48 (2.62 with clypeus), carapace 0.86 long, 0.86 wide, opisthosoma 1.62 long, 1.31 wide. Leg I: 9.08 (2.33, 0.33, 2.30, 2.97, 1.15); tibia I <abbrev xmlns:xlink="http://www.w3.org/1999/xlink" xlink:title="length/diameter" id="ABBRID0EI5AG" xlink:type="simple">L/d</abbrev>: 26. Eye inter-distances and diameters: <abbrev xmlns:xlink="http://www.w3.org/1999/xlink" xlink:title="posterior median eye" id="ABBRID0EM5AG" xlink:type="simple">PME</abbrev>–<abbrev xmlns:xlink="http://www.w3.org/1999/xlink" xlink:title="posterior median eye" id="ABBRID0EQ5AG" xlink:type="simple">PME</abbrev> 0.09, <abbrev xmlns:xlink="http://www.w3.org/1999/xlink" xlink:title="posterior median eye" id="ABBRID0EU5AG" xlink:type="simple">PME</abbrev> 0.08, <abbrev xmlns:xlink="http://www.w3.org/1999/xlink" xlink:title="posterior median eye" id="ABBRID0EY5AG" xlink:type="simple">PME</abbrev>–<abbrev xmlns:xlink="http://www.w3.org/1999/xlink" xlink:title="anterior lateral eye" id="ABBRID0E35AG" xlink:type="simple">ALE</abbrev> 0.02, <abbrev xmlns:xlink="http://www.w3.org/1999/xlink" xlink:title="anterior median eye" id="ABBRID0EA6AG" xlink:type="simple">AME</abbrev> absent. Sternum approximately as wide as long (0.60). Epigyne (Figs <xref ref-type="fig" rid="F7">7A</xref>, <xref ref-type="fig" rid="F20">20E</xref>) simple and flat, with dark internal shade and a pair of postero-median pockets 0.05 apart. Vulva (Figs <xref ref-type="fig" rid="F7">7B</xref>, <xref ref-type="fig" rid="F20">20F</xref>) with sac-like structure (arrow in Figs <xref ref-type="fig" rid="F7">7B</xref>, <xref ref-type="fig" rid="F20">20F</xref>), sclerotized anterior arch, and a pair of curved, long elliptic pore plates (5× longer than wide). Retrolateral trichobothria on tibia I at 9% proximally; legs with short vertical setae on metatarsi; tarsus I with 20 distinct pseudosegments.</p></tp:treatment-sec><tp:treatment-sec sec-type="habitat" id="SECID0E36AG"><title>Habitat.</title><p>The species was found in the dark zone inside the cave.</p></tp:treatment-sec><tp:treatment-sec sec-type="distribution" id="SECID0EBABG"><title>Distribution.</title><p>China (Yunnan, type locality; Fig. <xref ref-type="fig" rid="F1">1</xref>).</p></tp:treatment-sec><tp:treatment-sec><!--Section generated to contain objects referenced in tp:taxon-treatment.--><fig id="F18" position="float" orientation="portrait"><object-id xmlns:xlink="http://www.w3.org/1999/xlink" content-type="doi" xlink:type="simple">10.3897/zookeys.1202.121633.figure18</object-id><object-id xmlns:xlink="http://www.w3.org/1999/xlink" content-type="zenodo_dep_id" xlink:type="simple">11380558</object-id><object-id xmlns:xlink="http://www.w3.org/1999/xlink" content-type="arpha" xlink:type="simple">DC703242-9F3A-584E-985E-43B68E5BF24F</object-id><label>Figure 18.</label><caption><p>Procursus in prolateral and retrolateral views (arrows point at same structures as photos of each species) <bold>A, B</bold><italic><tp:taxon-name><tp:taxon-name-part taxon-name-part-type="genus" reg="Belisana">Belisana</tp:taxon-name-part><tp:taxon-name-part taxon-name-part-type="species" reg="honghe">honghe</tp:taxon-name-part></tp:taxon-name></italic> sp. nov. <bold>C, D</bold><italic><tp:taxon-name><tp:taxon-name-part taxon-name-part-type="genus" reg="Belisana">B.</tp:taxon-name-part><tp:taxon-name-part taxon-name-part-type="species" reg="jiuxiang">jiuxiang</tp:taxon-name-part></tp:taxon-name></italic> sp. nov. <bold>E, F</bold><italic><tp:taxon-name><tp:taxon-name-part taxon-name-part-type="genus" reg="Belisana">B.</tp:taxon-name-part><tp:taxon-name-part taxon-name-part-type="species" reg="lincang">lincang</tp:taxon-name-part></tp:taxon-name></italic> sp. nov. <bold>G, H</bold><italic><tp:taxon-name><tp:taxon-name-part taxon-name-part-type="genus" reg="Belisana">B.</tp:taxon-name-part><tp:taxon-name-part taxon-name-part-type="species" reg="luxi">luxi</tp:taxon-name-part></tp:taxon-name></italic> sp. nov. <bold>I, J</bold><italic><tp:taxon-name><tp:taxon-name-part taxon-name-part-type="genus" reg="Belisana">B.</tp:taxon-name-part><tp:taxon-name-part taxon-name-part-type="species" reg="tengchong">tengchong</tp:taxon-name-part></tp:taxon-name></italic> sp. nov. <bold>K, L</bold><italic><tp:taxon-name><tp:taxon-name-part taxon-name-part-type="genus" reg="Belisana">B.</tp:taxon-name-part><tp:taxon-name-part taxon-name-part-type="species" reg="tongi">tongi</tp:taxon-name-part></tp:taxon-name></italic> sp. nov. Abbreviation: f = flap. Scale bars: 0.10.</p></caption><graphic xmlns:xlink="http://www.w3.org/1999/xlink" xlink:href="zookeys-1202-255_article-121633__-g018.jpg" position="float" orientation="portrait" xlink:type="simple" id="oo_1055888.jpg"><uri content-type="original_file" xlink:type="simple">https://binary.pensoft.net/fig/1055888</uri></graphic></fig><fig id="F20" position="float" orientation="portrait"><object-id xmlns:xlink="http://www.w3.org/1999/xlink" content-type="doi" xlink:type="simple">10.3897/zookeys.1202.121633.figure20</object-id><object-id xmlns:xlink="http://www.w3.org/1999/xlink" content-type="zenodo_dep_id" xlink:type="simple">11380570</object-id><object-id xmlns:xlink="http://www.w3.org/1999/xlink" content-type="arpha" xlink:type="simple">1FBF128D-E9B2-53D0-8062-554497E6500C</object-id><label>Figure 20.</label><caption><p>Female genitalia in ventral and dorsal views <bold>A, B</bold><italic><tp:taxon-name><tp:taxon-name-part taxon-name-part-type="genus" reg="Belisana">Belisana</tp:taxon-name-part><tp:taxon-name-part taxon-name-part-type="species" reg="honghe">honghe</tp:taxon-name-part></tp:taxon-name></italic> sp. nov. <bold>C, D</bold><italic><tp:taxon-name><tp:taxon-name-part taxon-name-part-type="genus" reg="Belisana">B.</tp:taxon-name-part><tp:taxon-name-part taxon-name-part-type="species" reg="jiuxiang">jiuxiang</tp:taxon-name-part></tp:taxon-name></italic> sp. nov., arrow points at lateral sclerite <bold>E, F</bold><italic><tp:taxon-name><tp:taxon-name-part taxon-name-part-type="genus" reg="Belisana">B.</tp:taxon-name-part><tp:taxon-name-part taxon-name-part-type="species" reg="lincang">lincang</tp:taxon-name-part></tp:taxon-name></italic> sp. nov., arrow points at sac-like structure <bold>G, H</bold><italic><tp:taxon-name><tp:taxon-name-part taxon-name-part-type="genus" reg="Belisana">B.</tp:taxon-name-part><tp:taxon-name-part taxon-name-part-type="species" reg="luxi">luxi</tp:taxon-name-part></tp:taxon-name></italic> sp. nov. Abbreviations: <abbrev xmlns:xlink="http://www.w3.org/1999/xlink" xlink:title="anterior arch" id="ABBRID0EHIBI" xlink:type="simple">aa</abbrev> = anterior arch, <abbrev xmlns:xlink="http://www.w3.org/1999/xlink" xlink:title="epigynal pocket" id="ABBRID0ELIBI" xlink:type="simple">ep</abbrev> = epigynal pocket, <abbrev xmlns:xlink="http://www.w3.org/1999/xlink" xlink:title="pore plate" id="ABBRID0EPIBI" xlink:type="simple">pp</abbrev> = pore plate. Scale bars: 0.10.</p></caption><graphic xmlns:xlink="http://www.w3.org/1999/xlink" xlink:href="zookeys-1202-255_article-121633__-g020.jpg" position="float" orientation="portrait" xlink:type="simple" id="oo_1055890.jpg"><uri content-type="original_file" xlink:type="simple">https://binary.pensoft.net/fig/1055890</uri></graphic></fig><fig id="F1" position="float" orientation="portrait"><object-id xmlns:xlink="http://www.w3.org/1999/xlink" content-type="doi" xlink:type="simple">10.3897/zookeys.1202.121633.figure1</object-id><object-id xmlns:xlink="http://www.w3.org/1999/xlink" content-type="zenodo_dep_id" xlink:type="simple">11380536</object-id><object-id xmlns:xlink="http://www.w3.org/1999/xlink" content-type="arpha" xlink:type="simple">77B429DC-B3BB-5D7C-9EB6-469245555FB1</object-id><label>Figure 1.</label><caption><p>Distribution records of the new <italic><tp:taxon-name><tp:taxon-name-part taxon-name-part-type="genus" reg="Belisana">Belisana</tp:taxon-name-part></tp:taxon-name></italic> species from Yunnan, China <bold>1</bold><italic><tp:taxon-name><tp:taxon-name-part taxon-name-part-type="genus" reg="Belisana">Belisana</tp:taxon-name-part><tp:taxon-name-part taxon-name-part-type="species" reg="honghe">honghe</tp:taxon-name-part></tp:taxon-name></italic> sp. nov. <bold>2</bold><italic><tp:taxon-name><tp:taxon-name-part taxon-name-part-type="genus" reg="Belisana">B.</tp:taxon-name-part><tp:taxon-name-part taxon-name-part-type="species" reg="jiuxiang">jiuxiang</tp:taxon-name-part></tp:taxon-name></italic> sp. nov. <bold>3</bold><italic><tp:taxon-name><tp:taxon-name-part taxon-name-part-type="genus" reg="Belisana">B.</tp:taxon-name-part><tp:taxon-name-part taxon-name-part-type="species" reg="lincang">lincang</tp:taxon-name-part></tp:taxon-name></italic> sp. nov. <bold>4</bold><italic><tp:taxon-name><tp:taxon-name-part taxon-name-part-type="genus" reg="Belisana">B.</tp:taxon-name-part><tp:taxon-name-part taxon-name-part-type="species" reg="luxi">luxi</tp:taxon-name-part></tp:taxon-name></italic> sp. nov. <bold>5</bold><italic><tp:taxon-name><tp:taxon-name-part taxon-name-part-type="genus" reg="Belisana">B.</tp:taxon-name-part><tp:taxon-name-part taxon-name-part-type="species" reg="tengchong">tengchong</tp:taxon-name-part></tp:taxon-name></italic> sp. nov. <bold>6</bold><italic><tp:taxon-name><tp:taxon-name-part taxon-name-part-type="genus" reg="Belisana">B.</tp:taxon-name-part><tp:taxon-name-part taxon-name-part-type="species" reg="tongi">tongi</tp:taxon-name-part></tp:taxon-name></italic> sp. nov. <bold>7</bold><italic><tp:taxon-name><tp:taxon-name-part taxon-name-part-type="genus" reg="Belisana">B.</tp:taxon-name-part><tp:taxon-name-part taxon-name-part-type="species" reg="yongsheng">yongsheng</tp:taxon-name-part></tp:taxon-name></italic> sp. nov. <bold>8</bold><italic><tp:taxon-name><tp:taxon-name-part taxon-name-part-type="genus" reg="Belisana">B.</tp:taxon-name-part><tp:taxon-name-part taxon-name-part-type="species" reg="yunnan">yunnan</tp:taxon-name-part></tp:taxon-name></italic> sp. nov.</p></caption><graphic xmlns:xlink="http://www.w3.org/1999/xlink" xlink:href="zookeys-1202-255_article-121633__-g001.jpg" position="float" orientation="portrait" xlink:type="simple" id="oo_1055866.jpg"><uri content-type="original_file" xlink:type="simple">https://binary.pensoft.net/fig/1055866</uri></graphic></fig></tp:treatment-sec><ref-list><ref id="B7"><mixed-citation xmlns:xlink="http://www.w3.org/1999/xlink" xlink:type="simple"><person-group><name name-style="western"><surname>Yao</surname><given-names>Z</given-names></name><name name-style="western"><surname>Pham</surname><given-names>DS</given-names></name><name name-style="western"><surname>Li</surname><given-names>S</given-names></name></person-group> (<year>2015</year>) <article-title>Pholcid spiders (<tp:taxon-name><tp:taxon-name-part taxon-name-part-type="order">Araneae</tp:taxon-name-part></tp:taxon-name>: <tp:taxon-name><tp:taxon-name-part taxon-name-part-type="family">Pholcidae</tp:taxon-name-part></tp:taxon-name>) from northern Vietnam, with descriptions of nineteen new species.</article-title><source>Zootaxa</source><volume>3909</volume>(<issue>1</issue>): <fpage>1</fpage>–<lpage>82</lpage>. <ext-link xlink:href="10.11646/zootaxa.3909.1.1" ext-link-type="doi" xlink:type="simple">https://doi.org/10.11646/zootaxa.3909.1.1</ext-link></mixed-citation></ref></ref-list></tp:taxon-treatment>
