# Supplementary material for: ﻿Eight new spider species of Belisana Thorell, 1898 (Araneae, Pholcidae), with an updated overview of Belisana species from Yunnan, China
Source: Zookeys. 2024 May 27;1202:255–86. doi: 10.3897/zookeys.1202.121633 (PMC11148509; doi:10.3897/zookeys.1202.121633)
Supplement: XML Treatment for Belisana tongi [file zookeys.1202.121633-treatment7.xml]

<!DOCTYPE tp:taxon-treatment
  PUBLIC "-//TaxonX//DTD Taxonomic Treatment Publishing DTD v0 20100105//EN" "tax-treatment-NSO.dtd">
<tp:taxon-treatment xmlns:tp="http://www.plazi.org/taxpub"><tp:treatment-meta><kwd-group><label>Taxon classification</label><kwd>
                <named-content content-type="kingdom">Animalia</named-content>
              </kwd><kwd>
                <named-content content-type="order">Araneae</named-content>
              </kwd><kwd>
                <named-content content-type="family">Pholcidae</named-content>
              </kwd></kwd-group><mixed-citation publication-type="journal"><person-group><name><surname>Zhang</surname><given-names>Ludan</given-names></name><name><surname>Wu</surname><given-names>Zheng</given-names></name><name><surname>Li</surname><given-names>Shuqiang</given-names></name><name><surname>Yao</surname><given-names>Zhiyuan</given-names></name></person-group><article-title>﻿Eight new spider species of <italic><tp:taxon-name><tp:taxon-name-part taxon-name-part-type="genus" reg="Belisana">Belisana</tp:taxon-name-part></tp:taxon-name></italic> Thorell, 1898 (<tp:taxon-name><tp:taxon-name-part taxon-name-part-type="order">Araneae</tp:taxon-name-part></tp:taxon-name>, <tp:taxon-name><tp:taxon-name-part taxon-name-part-type="family">Pholcidae</tp:taxon-name-part></tp:taxon-name>), with an updated overview of <italic><tp:taxon-name><tp:taxon-name-part taxon-name-part-type="genus" reg="Belisana">Belisana</tp:taxon-name-part></tp:taxon-name></italic> species from Yunnan, China</article-title><source>Zookeys</source><day>27</day><month>05</month><year>2024</year><volume>1202</volume><fpage>255</fpage><lpage>286</lpage><pub-id pub-id-type="doi">10.3897/zookeys.1202.121633</pub-id></mixed-citation></tp:treatment-meta><tp:nomenclature><label>﻿</label><tp:taxon-name>
              <object-id xmlns:xlink="http://www.w3.org/1999/xlink" content-type="arpha" xlink:type="simple">D224695A-E815-5E5B-9BFE-465CFDB7BD4C</object-id>
              <tp:taxon-name-part taxon-name-part-type="genus" reg="Belisana">Belisana</tp:taxon-name-part>
              <tp:taxon-name-part taxon-name-part-type="species" reg="tongi">tongi</tp:taxon-name-part>
              <object-id xmlns:xlink="http://www.w3.org/1999/xlink" content-type="zoobank" xlink:type="simple">https://zoobank.org/4C53D853-BD6F-4E49-BBC9-DBBE5987F8A5</object-id>
            </tp:taxon-name><tp:taxon-authority>Zhang, Li &amp; Yao</tp:taxon-authority><tp:taxon-status xmlns:xlink="http://www.w3.org/1999/xlink" xlink:type="simple">sp. nov.</tp:taxon-status><xref ref-type="fig" rid="F12">Figs 12</xref><xref ref-type="fig" rid="F13">, 13</xref><xref ref-type="fig" rid="F18">, 18K, L</xref><xref ref-type="fig" rid="F21">, 21C, D</xref></tp:nomenclature><tp:treatment-sec sec-type="type material" id="SECID0EN6BG"><title>Type material.</title><p><bold><italic>Holotype</italic></bold> ♂ (<named-content xmlns:xlink="http://www.w3.org/1999/xlink" content-type="dwc:institutional_code" xlink:title="Institute of Zoology, Chinese Academy of Sciences" xlink:href="http://grbio.org/institution/institute-zoology-chinese-academy-sciences" xlink:type="simple">IZCAS</named-content>-Ar44975) and <bold><italic>paratype</italic>s</bold> 4♀ (<named-content xmlns:xlink="http://www.w3.org/1999/xlink" content-type="dwc:institutional_code" xlink:title="Institute of Zoology, Chinese Academy of Sciences" xlink:href="http://grbio.org/institution/institute-zoology-chinese-academy-sciences" xlink:type="simple">IZCAS</named-content>-Ar44976–79), Heilongtan Park (<named-content xmlns:xlink="http://www.w3.org/1999/xlink" content-type="dwc:verbatimCoordinates" xlink:type="simple"><named-content content-type="geo-json" specific-use="{&#34;type&#34;:&#34;Point&#34;,&#34;coordinates&#34;:[100.233900,26.887650]}" id="NCID0EIAAI" xlink:type="simple">26°53.259'N, 100°14.034'E</named-content></named-content>, 2155 m), Lijiang, <bold>Yunnan</bold>, <bold>China</bold>, 15/07/2021, Y Tong &amp; D Bian leg.</p></tp:treatment-sec><tp:treatment-sec sec-type="etymology" id="SECID0ERAAI"><title>Etymology.</title><p>The specific name is a patronym in honour of the collector Yanfeng Tong, which is a noun (name) in the genitive case.</p></tp:treatment-sec><tp:treatment-sec sec-type="diagnosis" id="SECID0EWAAI"><title>Diagnosis.</title><p>The new species resembles <italic><tp:taxon-name><tp:taxon-name-part taxon-name-part-type="genus" reg="Belisana">B.</tp:taxon-name-part><tp:taxon-name-part taxon-name-part-type="species" reg="yangi">yangi</tp:taxon-name-part></tp:taxon-name></italic> Zhang &amp; Peng, 2011 (<xref ref-type="bibr" rid="B9">Zhang and Peng 2011</xref>: 65, fig. 11A–H) by having similar male chelicerae, bulbal apophyses, and epigyne (Figs <xref ref-type="fig" rid="F13">13A, C, D</xref>, <xref ref-type="fig" rid="F21">21C</xref>), but can be distinguished by differences in males: procursus with distal membranous process (arrow 2 in Figs <xref ref-type="fig" rid="F12">12C</xref>, <xref ref-type="fig" rid="F18">18K</xref> vs absent) and dorso-distal spine (arrow 3 in Figs <xref ref-type="fig" rid="F12">12C</xref>, <xref ref-type="fig" rid="F18">18K</xref> vs absent); differences in females: epigyne with posterior pockets (Figs <xref ref-type="fig" rid="F13">13A, B</xref>, <xref ref-type="fig" rid="F21">21C, D</xref> vs anterior), vulva with four distinct median teeth (arrows in Figs <xref ref-type="fig" rid="F13">13B</xref>, <xref ref-type="fig" rid="F21">21D</xref> vs absent), pore plates nearly triangular (Figs <xref ref-type="fig" rid="F13">13B</xref>, <xref ref-type="fig" rid="F21">21D</xref> vs elliptic).</p><fig id="F12" position="float" orientation="portrait"><object-id xmlns:xlink="http://www.w3.org/1999/xlink" content-type="doi" xlink:type="simple">10.3897/zookeys.1202.121633.figure12</object-id><object-id xmlns:xlink="http://www.w3.org/1999/xlink" content-type="zenodo_dep_id" xlink:type="simple">11380542</object-id><object-id xmlns:xlink="http://www.w3.org/1999/xlink" content-type="arpha" xlink:type="simple">8CB12D55-2EE7-5C53-82F6-D27A1F10004C</object-id><label>Figure 12.</label><caption><p><italic><tp:taxon-name><tp:taxon-name-part taxon-name-part-type="genus" reg="Belisana">Belisana</tp:taxon-name-part><tp:taxon-name-part taxon-name-part-type="species" reg="tongi">tongi</tp:taxon-name-part></tp:taxon-name></italic> sp. nov., holotype male <bold>A, B</bold> palp (<bold>A</bold> prolateral view, arrow points at ventral apophysis <bold>B</bold> retrolateral view, arrow 1 points at retrolateral apophysis, arrow 2 points at ventral protrusion) <bold>C, D</bold> distal part of procursus (<bold>C</bold> prolateral view, arrow 1 points at prolatero-subdistal part, arrow 2 points at distal membranous process, arrow 3 points at dorso-distal spine <bold>D</bold> retrolateral view). Abbreviation: <abbrev xmlns:xlink="http://www.w3.org/1999/xlink" xlink:title="procursus" id="ABBRID0E1DAI" xlink:type="simple">pr</abbrev> = procursus. Scale bars: 0.10 (<bold>A, B</bold>); 0.02 (<bold>C, D</bold>).</p></caption><graphic xmlns:xlink="http://www.w3.org/1999/xlink" xlink:href="zookeys-1202-255_article-121633__-g012.jpg" position="float" orientation="portrait" xlink:type="simple" id="oo_1055877.jpg"><uri content-type="original_file" xlink:type="simple">https://binary.pensoft.net/fig/1055877</uri></graphic></fig><fig id="F13" position="float" orientation="portrait"><object-id xmlns:xlink="http://www.w3.org/1999/xlink" content-type="doi" xlink:type="simple">10.3897/zookeys.1202.121633.figure13</object-id><object-id xmlns:xlink="http://www.w3.org/1999/xlink" content-type="zenodo_dep_id" xlink:type="simple">11380546</object-id><object-id xmlns:xlink="http://www.w3.org/1999/xlink" content-type="arpha" xlink:type="simple">EAAD19C9-88F1-5D35-9260-A6180738C395</object-id><label>Figure 13.</label><caption><p><italic><tp:taxon-name><tp:taxon-name-part taxon-name-part-type="genus" reg="Belisana">Belisana</tp:taxon-name-part><tp:taxon-name-part taxon-name-part-type="species" reg="tongi">tongi</tp:taxon-name-part></tp:taxon-name></italic> sp. nov., holotype male (<bold>C–F</bold>) and paratype female (<bold>A, B, G, H</bold>) <bold>A</bold> epigyne, ventral view <bold>B</bold> vulva, dorsal view, arrows point at four distinct median teeth <bold>C</bold> bulb, prolateral view <bold>D</bold> chelicerae, frontal view <bold>E–H</bold> habitus (<bold>E, G</bold> dorsal view <bold>F</bold> lateral view <bold>H</bold> ventral view). Abbreviations: <abbrev xmlns:xlink="http://www.w3.org/1999/xlink" xlink:title="anterior arch" id="ABBRID0EOFAI" xlink:type="simple">aa</abbrev> = anterior arch, b = bulb, <abbrev xmlns:xlink="http://www.w3.org/1999/xlink" xlink:title="bulbal apophysis" id="ABBRID0ESFAI" xlink:type="simple">ba</abbrev> = bulbal apophysis, <abbrev xmlns:xlink="http://www.w3.org/1999/xlink" xlink:title="distal apophysis" id="ABBRID0EWFAI" xlink:type="simple">da</abbrev> = distal apophysis, e = embolus, <abbrev xmlns:xlink="http://www.w3.org/1999/xlink" xlink:title="epigynal pocket" id="ABBRID0E1FAI" xlink:type="simple">ep</abbrev> = epigynal pocket, <abbrev xmlns:xlink="http://www.w3.org/1999/xlink" xlink:title="proximo-lateral apophysis" id="ABBRID0E5FAI" xlink:type="simple">pa</abbrev> = proximo-lateral apophysis, <abbrev xmlns:xlink="http://www.w3.org/1999/xlink" xlink:title="pore plate" id="ABBRID0ECGAI" xlink:type="simple">pp</abbrev> = pore plate. Scale bars: 0.05 (<bold>A–D</bold>); 0.50 (<bold>E–H</bold>).</p></caption><graphic xmlns:xlink="http://www.w3.org/1999/xlink" xlink:href="zookeys-1202-255_article-121633__-g013.jpg" position="float" orientation="portrait" xlink:type="simple" id="oo_1055878.jpg"><uri content-type="original_file" xlink:type="simple">https://binary.pensoft.net/fig/1055878</uri></graphic></fig></tp:treatment-sec><tp:treatment-sec sec-type="description" id="SECID0EPGAI"><title>Description.</title><p><bold>Male</bold> (<bold><italic>holotype</italic></bold>): Total length 1.96 (2.08 with clypeus), carapace 0.71 long, 0.75 wide, opisthosoma 1.25 long, 0.80 wide. Leg I: 12.57 (3.30, 0.32, 3.22, 4.50, 1.23), leg II: 8.49 (2.35, 0.28, 2.03, 2.88, 0.95), leg III missing, leg IV: 7.38 (2.15, 0.26, 1.84, 2.43, 0.70); tibia I <abbrev xmlns:xlink="http://www.w3.org/1999/xlink" xlink:title="length/diameter" id="ABBRID0E1GAI" xlink:type="simple">L/d</abbrev>: 45. Eye inter-distances and diameters: <abbrev xmlns:xlink="http://www.w3.org/1999/xlink" xlink:title="posterior median eye" id="ABBRID0E5GAI" xlink:type="simple">PME</abbrev>–<abbrev xmlns:xlink="http://www.w3.org/1999/xlink" xlink:title="posterior median eye" id="ABBRID0ECHAI" xlink:type="simple">PME</abbrev> 0.12, <abbrev xmlns:xlink="http://www.w3.org/1999/xlink" xlink:title="posterior median eye" id="ABBRID0EGHAI" xlink:type="simple">PME</abbrev> 0.08, <abbrev xmlns:xlink="http://www.w3.org/1999/xlink" xlink:title="posterior median eye" id="ABBRID0EKHAI" xlink:type="simple">PME</abbrev>–<abbrev xmlns:xlink="http://www.w3.org/1999/xlink" xlink:title="anterior lateral eye" id="ABBRID0EOHAI" xlink:type="simple">ALE</abbrev> 0.02, <abbrev xmlns:xlink="http://www.w3.org/1999/xlink" xlink:title="anterior median eye" id="ABBRID0ESHAI" xlink:type="simple">AME</abbrev> absent. Sternum width/length: 0.51/0.48. Habitus as in Fig. <xref ref-type="fig" rid="F13">13E, F</xref>. Carapace yellowish, with a pair of curved median bands; sternum yellowish. Legs yellowish, without darker rings. Opisthosoma yellowish, with dorsal and lateral black spots. Thoracic furrow absent. Clypeus unmodified. Chelicerae (Fig. <xref ref-type="fig" rid="F13">13D</xref>) with a pair of proximo-lateral apophyses and a pair of long, curved distal apophyses (distance between tips: 0.49). Palp as in Fig. <xref ref-type="fig" rid="F12">12A, B</xref>; trochanter with ventral apophysis (as long as wide; arrow in Fig. <xref ref-type="fig" rid="F12">12A</xref>) and small retrolateral apophysis (arrow 1 in Fig. <xref ref-type="fig" rid="F12">12B</xref>); femur with distinct ventral protrusion (arrow 2 in Fig. <xref ref-type="fig" rid="F12">12B</xref>); procursus simple proximally but complex distally, with narrow sclerite and teeth on prolatero-subdistal part (arrow 1 in Figs <xref ref-type="fig" rid="F12">12C</xref>, <xref ref-type="fig" rid="F18">18K</xref>), distal membranous process (arrow 2 in Figs <xref ref-type="fig" rid="F12">12C</xref>, <xref ref-type="fig" rid="F18">18K</xref>), and dorso-distal spine (arrow 3 in Figs <xref ref-type="fig" rid="F12">12C</xref>, <xref ref-type="fig" rid="F18">18K</xref>); bulb (Fig. <xref ref-type="fig" rid="F13">13C</xref>) with hooked apophysis and simple embolus. Retrolateral trichobothria on tibia I at 7% proximally; legs with short vertical setae on metatarsi; tarsus I with 16 distinct pseudosegments.</p><p><bold>Female</bold> (<bold><italic>paratype</italic></bold>, <named-content xmlns:xlink="http://www.w3.org/1999/xlink" content-type="dwc:institutional_code" xlink:title="Institute of Zoology, Chinese Academy of Sciences" xlink:href="http://grbio.org/institution/institute-zoology-chinese-academy-sciences" xlink:type="simple">IZCAS</named-content>-Ar44976): Similar to male, habitus as in Fig. <xref ref-type="fig" rid="F13">13G, H</xref>. Total length 2.13 (2.21 with clypeus), carapace 0.68 long, 0.70 wide, opisthosoma 1.45 long, 1.00 wide; tibia I: 2.91; tibia I <abbrev xmlns:xlink="http://www.w3.org/1999/xlink" xlink:title="length/diameter" id="ABBRID0EZJAI" xlink:type="simple">L/d</abbrev>: 36. Eye inter-distances and diameters: <abbrev xmlns:xlink="http://www.w3.org/1999/xlink" xlink:title="posterior median eye" id="ABBRID0E4JAI" xlink:type="simple">PME</abbrev>–<abbrev xmlns:xlink="http://www.w3.org/1999/xlink" xlink:title="posterior median eye" id="ABBRID0EBKAI" xlink:type="simple">PME</abbrev> 0.11, <abbrev xmlns:xlink="http://www.w3.org/1999/xlink" xlink:title="posterior median eye" id="ABBRID0EFKAI" xlink:type="simple">PME</abbrev> 0.07, <abbrev xmlns:xlink="http://www.w3.org/1999/xlink" xlink:title="posterior median eye" id="ABBRID0EJKAI" xlink:type="simple">PME</abbrev>–<abbrev xmlns:xlink="http://www.w3.org/1999/xlink" xlink:title="anterior lateral eye" id="ABBRID0ENKAI" xlink:type="simple">ALE</abbrev> 0.02, <abbrev xmlns:xlink="http://www.w3.org/1999/xlink" xlink:title="anterior median eye" id="ABBRID0ERKAI" xlink:type="simple">AME</abbrev> absent. Sternum width/length: 0.55/0.53. Epigyne (Figs <xref ref-type="fig" rid="F13">13A</xref>, <xref ref-type="fig" rid="F21">21C</xref>) simple and flat, anteriorly slightly sclerotized, with dark internal shade and a pair of postero-lateral pockets 0.46 apart. Vulva (Figs <xref ref-type="fig" rid="F13">13B</xref>, <xref ref-type="fig" rid="F21">21D</xref>) with ridge-shaped anterior arch, a pair of nearly triangular pore plates bearing distinct teeth, and four distinct median teeth (arrows in Figs <xref ref-type="fig" rid="F13">13B</xref>, <xref ref-type="fig" rid="F21">21D</xref>).</p></tp:treatment-sec><tp:treatment-sec sec-type="variation" id="SECID0ENLAI"><title>Variation.</title><p>Tibia I in the other three female paratypes (<named-content xmlns:xlink="http://www.w3.org/1999/xlink" content-type="dwc:institutional_code" xlink:title="Institute of Zoology, Chinese Academy of Sciences" xlink:href="http://grbio.org/institution/institute-zoology-chinese-academy-sciences" xlink:type="simple">IZCAS</named-content>-Ar44977–79): 2.25, 2.47, 2.55.</p></tp:treatment-sec><tp:treatment-sec sec-type="habitat" id="SECID0EXLAI"><title>Habitat.</title><p>The species was found in the leaf litter.</p></tp:treatment-sec><tp:treatment-sec sec-type="distribution" id="SECID0E3LAI"><title>Distribution.</title><p>China (Yunnan, type locality; Fig. <xref ref-type="fig" rid="F1">1</xref>).</p></tp:treatment-sec><tp:treatment-sec><!--Section generated to contain objects referenced in tp:taxon-treatment.--><fig id="F18" position="float" orientation="portrait"><object-id xmlns:xlink="http://www.w3.org/1999/xlink" content-type="doi" xlink:type="simple">10.3897/zookeys.1202.121633.figure18</object-id><object-id xmlns:xlink="http://www.w3.org/1999/xlink" content-type="zenodo_dep_id" xlink:type="simple">11380558</object-id><object-id xmlns:xlink="http://www.w3.org/1999/xlink" content-type="arpha" xlink:type="simple">DC703242-9F3A-584E-985E-43B68E5BF24F</object-id><label>Figure 18.</label><caption><p>Procursus in prolateral and retrolateral views (arrows point at same structures as photos of each species) <bold>A, B</bold><italic><tp:taxon-name><tp:taxon-name-part taxon-name-part-type="genus" reg="Belisana">Belisana</tp:taxon-name-part><tp:taxon-name-part taxon-name-part-type="species" reg="honghe">honghe</tp:taxon-name-part></tp:taxon-name></italic> sp. nov. <bold>C, D</bold><italic><tp:taxon-name><tp:taxon-name-part taxon-name-part-type="genus" reg="Belisana">B.</tp:taxon-name-part><tp:taxon-name-part taxon-name-part-type="species" reg="jiuxiang">jiuxiang</tp:taxon-name-part></tp:taxon-name></italic> sp. nov. <bold>E, F</bold><italic><tp:taxon-name><tp:taxon-name-part taxon-name-part-type="genus" reg="Belisana">B.</tp:taxon-name-part><tp:taxon-name-part taxon-name-part-type="species" reg="lincang">lincang</tp:taxon-name-part></tp:taxon-name></italic> sp. nov. <bold>G, H</bold><italic><tp:taxon-name><tp:taxon-name-part taxon-name-part-type="genus" reg="Belisana">B.</tp:taxon-name-part><tp:taxon-name-part taxon-name-part-type="species" reg="luxi">luxi</tp:taxon-name-part></tp:taxon-name></italic> sp. nov. <bold>I, J</bold><italic><tp:taxon-name><tp:taxon-name-part taxon-name-part-type="genus" reg="Belisana">B.</tp:taxon-name-part><tp:taxon-name-part taxon-name-part-type="species" reg="tengchong">tengchong</tp:taxon-name-part></tp:taxon-name></italic> sp. nov. <bold>K, L</bold><italic><tp:taxon-name><tp:taxon-name-part taxon-name-part-type="genus" reg="Belisana">B.</tp:taxon-name-part><tp:taxon-name-part taxon-name-part-type="species" reg="tongi">tongi</tp:taxon-name-part></tp:taxon-name></italic> sp. nov. Abbreviation: f = flap. Scale bars: 0.10.</p></caption><graphic xmlns:xlink="http://www.w3.org/1999/xlink" xlink:href="zookeys-1202-255_article-121633__-g018.jpg" position="float" orientation="portrait" xlink:type="simple" id="oo_1055888.jpg"><uri content-type="original_file" xlink:type="simple">https://binary.pensoft.net/fig/1055888</uri></graphic></fig><fig id="F21" position="float" orientation="portrait"><object-id xmlns:xlink="http://www.w3.org/1999/xlink" content-type="doi" xlink:type="simple">10.3897/zookeys.1202.121633.figure21</object-id><object-id xmlns:xlink="http://www.w3.org/1999/xlink" content-type="zenodo_dep_id" xlink:type="simple">11380572</object-id><object-id xmlns:xlink="http://www.w3.org/1999/xlink" content-type="arpha" xlink:type="simple">DA4496D5-3EFE-5CB0-887E-952B9C84AD58</object-id><label>Figure 21.</label><caption><p>Female genitalia in ventral and dorsal views <bold>A, B</bold><italic><tp:taxon-name><tp:taxon-name-part taxon-name-part-type="genus" reg="Belisana">Belisana</tp:taxon-name-part><tp:taxon-name-part taxon-name-part-type="species" reg="tengchong">tengchong</tp:taxon-name-part></tp:taxon-name></italic> sp. nov. <bold>C, D</bold><italic><tp:taxon-name><tp:taxon-name-part taxon-name-part-type="genus" reg="Belisana">B.</tp:taxon-name-part><tp:taxon-name-part taxon-name-part-type="species" reg="tongi">tongi</tp:taxon-name-part></tp:taxon-name></italic> sp. nov., arrows point at four distinct median teeth <bold>E, F</bold><italic><tp:taxon-name><tp:taxon-name-part taxon-name-part-type="genus" reg="Belisana">B.</tp:taxon-name-part><tp:taxon-name-part taxon-name-part-type="species" reg="yunnan">yunnan</tp:taxon-name-part></tp:taxon-name></italic> sp. nov. Abbreviations: <abbrev xmlns:xlink="http://www.w3.org/1999/xlink" xlink:title="anterior arch" id="ABBRID0E5LBI" xlink:type="simple">aa</abbrev> = anterior arch, <abbrev xmlns:xlink="http://www.w3.org/1999/xlink" xlink:title="epigynal pocket" id="ABBRID0ECMBI" xlink:type="simple">ep</abbrev> = epigynal pocket, <abbrev xmlns:xlink="http://www.w3.org/1999/xlink" xlink:title="pore plate" id="ABBRID0EGMBI" xlink:type="simple">pp</abbrev> = pore plate. Scale bars: 0.10.</p></caption><graphic xmlns:xlink="http://www.w3.org/1999/xlink" xlink:href="zookeys-1202-255_article-121633__-g021.jpg" position="float" orientation="portrait" xlink:type="simple" id="oo_1055891.jpg"><uri content-type="original_file" xlink:type="simple">https://binary.pensoft.net/fig/1055891</uri></graphic></fig><fig id="F1" position="float" orientation="portrait"><object-id xmlns:xlink="http://www.w3.org/1999/xlink" content-type="doi" xlink:type="simple">10.3897/zookeys.1202.121633.figure1</object-id><object-id xmlns:xlink="http://www.w3.org/1999/xlink" content-type="zenodo_dep_id" xlink:type="simple">11380536</object-id><object-id xmlns:xlink="http://www.w3.org/1999/xlink" content-type="arpha" xlink:type="simple">77B429DC-B3BB-5D7C-9EB6-469245555FB1</object-id><label>Figure 1.</label><caption><p>Distribution records of the new <italic><tp:taxon-name><tp:taxon-name-part taxon-name-part-type="genus" reg="Belisana">Belisana</tp:taxon-name-part></tp:taxon-name></italic> species from Yunnan, China <bold>1</bold><italic><tp:taxon-name><tp:taxon-name-part taxon-name-part-type="genus" reg="Belisana">Belisana</tp:taxon-name-part><tp:taxon-name-part taxon-name-part-type="species" reg="honghe">honghe</tp:taxon-name-part></tp:taxon-name></italic> sp. nov. <bold>2</bold><italic><tp:taxon-name><tp:taxon-name-part taxon-name-part-type="genus" reg="Belisana">B.</tp:taxon-name-part><tp:taxon-name-part taxon-name-part-type="species" reg="jiuxiang">jiuxiang</tp:taxon-name-part></tp:taxon-name></italic> sp. nov. <bold>3</bold><italic><tp:taxon-name><tp:taxon-name-part taxon-name-part-type="genus" reg="Belisana">B.</tp:taxon-name-part><tp:taxon-name-part taxon-name-part-type="species" reg="lincang">lincang</tp:taxon-name-part></tp:taxon-name></italic> sp. nov. <bold>4</bold><italic><tp:taxon-name><tp:taxon-name-part taxon-name-part-type="genus" reg="Belisana">B.</tp:taxon-name-part><tp:taxon-name-part taxon-name-part-type="species" reg="luxi">luxi</tp:taxon-name-part></tp:taxon-name></italic> sp. nov. <bold>5</bold><italic><tp:taxon-name><tp:taxon-name-part taxon-name-part-type="genus" reg="Belisana">B.</tp:taxon-name-part><tp:taxon-name-part taxon-name-part-type="species" reg="tengchong">tengchong</tp:taxon-name-part></tp:taxon-name></italic> sp. nov. <bold>6</bold><italic><tp:taxon-name><tp:taxon-name-part taxon-name-part-type="genus" reg="Belisana">B.</tp:taxon-name-part><tp:taxon-name-part taxon-name-part-type="species" reg="tongi">tongi</tp:taxon-name-part></tp:taxon-name></italic> sp. nov. <bold>7</bold><italic><tp:taxon-name><tp:taxon-name-part taxon-name-part-type="genus" reg="Belisana">B.</tp:taxon-name-part><tp:taxon-name-part taxon-name-part-type="species" reg="yongsheng">yongsheng</tp:taxon-name-part></tp:taxon-name></italic> sp. nov. <bold>8</bold><italic><tp:taxon-name><tp:taxon-name-part taxon-name-part-type="genus" reg="Belisana">B.</tp:taxon-name-part><tp:taxon-name-part taxon-name-part-type="species" reg="yunnan">yunnan</tp:taxon-name-part></tp:taxon-name></italic> sp. nov.</p></caption><graphic xmlns:xlink="http://www.w3.org/1999/xlink" xlink:href="zookeys-1202-255_article-121633__-g001.jpg" position="float" orientation="portrait" xlink:type="simple" id="oo_1055866.jpg"><uri content-type="original_file" xlink:type="simple">https://binary.pensoft.net/fig/1055866</uri></graphic></fig></tp:treatment-sec><ref-list><ref id="B9"><mixed-citation xmlns:xlink="http://www.w3.org/1999/xlink" xlink:type="simple"><person-group><name name-style="western"><surname>Zhang</surname><given-names>F</given-names></name><name name-style="western"><surname>Peng</surname><given-names>Y</given-names></name></person-group> (<year>2011</year>) <article-title>Eleven new species of the genus <italic><tp:taxon-name><tp:taxon-name-part taxon-name-part-type="genus">Belisana</tp:taxon-name-part></tp:taxon-name></italic> Thorell (<tp:taxon-name><tp:taxon-name-part taxon-name-part-type="order">Araneae</tp:taxon-name-part></tp:taxon-name>: <tp:taxon-name><tp:taxon-name-part taxon-name-part-type="family">Pholcidae</tp:taxon-name-part></tp:taxon-name>) from south China.</article-title><source>Zootaxa</source><volume>2989</volume>(<issue>1</issue>): <fpage>51</fpage>–<lpage>68</lpage>. <ext-link xlink:href="10.11646/zootaxa.2989.1.2" ext-link-type="doi" xlink:type="simple">https://doi.org/10.11646/zootaxa.2989.1.2</ext-link></mixed-citation></ref></ref-list></tp:taxon-treatment>
