# Supplementary material for: ﻿Eight new spider species of Belisana Thorell, 1898 (Araneae, Pholcidae), with an updated overview of Belisana species from Yunnan, China
Source: Zookeys. 2024 May 27;1202:255–86. doi: 10.3897/zookeys.1202.121633 (PMC11148509; doi:10.3897/zookeys.1202.121633)
Supplement: XML Treatment for Belisana yongsheng [file zookeys.1202.121633-treatment8.xml]

<!DOCTYPE tp:taxon-treatment
  PUBLIC "-//TaxonX//DTD Taxonomic Treatment Publishing DTD v0 20100105//EN" "tax-treatment-NSO.dtd">
<tp:taxon-treatment xmlns:tp="http://www.plazi.org/taxpub"><tp:treatment-meta><kwd-group><label>Taxon classification</label><kwd>
                <named-content content-type="kingdom">Animalia</named-content>
              </kwd><kwd>
                <named-content content-type="order">Araneae</named-content>
              </kwd><kwd>
                <named-content content-type="family">Pholcidae</named-content>
              </kwd></kwd-group><mixed-citation publication-type="journal"><person-group><name><surname>Zhang</surname><given-names>Ludan</given-names></name><name><surname>Wu</surname><given-names>Zheng</given-names></name><name><surname>Li</surname><given-names>Shuqiang</given-names></name><name><surname>Yao</surname><given-names>Zhiyuan</given-names></name></person-group><article-title>﻿Eight new spider species of <italic><tp:taxon-name><tp:taxon-name-part taxon-name-part-type="genus" reg="Belisana">Belisana</tp:taxon-name-part></tp:taxon-name></italic> Thorell, 1898 (<tp:taxon-name><tp:taxon-name-part taxon-name-part-type="order">Araneae</tp:taxon-name-part></tp:taxon-name>, <tp:taxon-name><tp:taxon-name-part taxon-name-part-type="family">Pholcidae</tp:taxon-name-part></tp:taxon-name>), with an updated overview of <italic><tp:taxon-name><tp:taxon-name-part taxon-name-part-type="genus" reg="Belisana">Belisana</tp:taxon-name-part></tp:taxon-name></italic> species from Yunnan, China</article-title><source>Zookeys</source><day>27</day><month>05</month><year>2024</year><volume>1202</volume><fpage>255</fpage><lpage>286</lpage><pub-id pub-id-type="doi">10.3897/zookeys.1202.121633</pub-id></mixed-citation></tp:treatment-meta><tp:nomenclature><label>﻿</label><tp:taxon-name>
              <object-id xmlns:xlink="http://www.w3.org/1999/xlink" content-type="arpha" xlink:type="simple">90ACB0CE-FE40-536E-B1A6-F097C2532A52</object-id>
              <tp:taxon-name-part taxon-name-part-type="genus" reg="Belisana">Belisana</tp:taxon-name-part>
              <tp:taxon-name-part taxon-name-part-type="species" reg="yongsheng">yongsheng</tp:taxon-name-part>
              <object-id xmlns:xlink="http://www.w3.org/1999/xlink" content-type="zoobank" xlink:type="simple">https://zoobank.org/0996FDCD-9FEE-4635-B5D3-D9B14F913191</object-id>
            </tp:taxon-name><tp:taxon-authority>Zhang, Li &amp; Yao</tp:taxon-authority><tp:taxon-status xmlns:xlink="http://www.w3.org/1999/xlink" xlink:type="simple">sp. nov.</tp:taxon-status><xref ref-type="fig" rid="F14">Figs 14</xref><xref ref-type="fig" rid="F15">, 15</xref><xref ref-type="fig" rid="F19">, 19A, B</xref></tp:nomenclature><tp:treatment-sec sec-type="type material" id="SECID0E3NAI"><title>Type material.</title><p><bold><italic>Holotype</italic></bold> ♂ (<named-content xmlns:xlink="http://www.w3.org/1999/xlink" content-type="dwc:institutional_code" xlink:title="Institute of Zoology, Chinese Academy of Sciences" xlink:href="http://grbio.org/institution/institute-zoology-chinese-academy-sciences" xlink:type="simple">IZCAS</named-content>-Ar44980), Yinhe Cave (<named-content xmlns:xlink="http://www.w3.org/1999/xlink" content-type="dwc:verbatimCoordinates" xlink:type="simple"><named-content content-type="geo-json" specific-use="{&#34;type&#34;:&#34;Point&#34;,&#34;coordinates&#34;:[101.108033,26.452117]}" id="NCID0EOOAI" xlink:type="simple">26°27.127'N, 101°6.482'E</named-content></named-content>, 2012 m), Renhe Town, Yongsheng County, Lijiang, <bold>Yunnan</bold>, <bold>China</bold>, 03/08/2010, C Wang, Q Zhao &amp; L Lin leg.</p></tp:treatment-sec><tp:treatment-sec sec-type="etymology" id="SECID0EXOAI"><title>Etymology.</title><p>The specific name refers to the type locality, which is a noun in apposition.</p></tp:treatment-sec><tp:treatment-sec sec-type="diagnosis" id="SECID0E3OAI"><title>Diagnosis.</title><p>The new species resembles <italic><tp:taxon-name><tp:taxon-name-part taxon-name-part-type="genus" reg="Belisana">B.</tp:taxon-name-part><tp:taxon-name-part taxon-name-part-type="species" reg="halongensis">halongensis</tp:taxon-name-part></tp:taxon-name></italic> Yao, Pham &amp; Li, 2015 (<xref ref-type="bibr" rid="B7">Yao et al. 2015</xref>: 8, figs 16A–D, 17A–D, 18A–D) by having similar male chelicerae and bulbal apophyses (Fig. <xref ref-type="fig" rid="F15">15A, B</xref>), but can be distinguished by differences in males: procursus with two sclerotized distal apophyses (arrows in Figs <xref ref-type="fig" rid="F14">14C</xref>, <xref ref-type="fig" rid="F19">19A</xref> vs one prolatero-ventral sclerite), retrolateral flap (Figs <xref ref-type="fig" rid="F14">14D</xref>, <xref ref-type="fig" rid="F19">19B</xref> vs absent) and without prolatero-distal membranous lamella (Figs <xref ref-type="fig" rid="F14">14C</xref>, <xref ref-type="fig" rid="F19">19A</xref> vs present).</p><fig id="F14" position="float" orientation="portrait"><object-id xmlns:xlink="http://www.w3.org/1999/xlink" content-type="doi" xlink:type="simple">10.3897/zookeys.1202.121633.figure14</object-id><object-id xmlns:xlink="http://www.w3.org/1999/xlink" content-type="zenodo_dep_id" xlink:type="simple">11380548</object-id><object-id xmlns:xlink="http://www.w3.org/1999/xlink" content-type="arpha" xlink:type="simple">D7E1306D-D76F-5BD5-894E-057E74BAF9A3</object-id><label>Figure 14.</label><caption><p><italic><tp:taxon-name><tp:taxon-name-part taxon-name-part-type="genus" reg="Belisana">Belisana</tp:taxon-name-part><tp:taxon-name-part taxon-name-part-type="species" reg="yongsheng">yongsheng</tp:taxon-name-part></tp:taxon-name></italic> sp. nov., holotype male <bold>A, B</bold> palp (<bold>A</bold> prolateral view <bold>B</bold> retrolateral view, arrow 1 points at ventral apophysis, arrow 2 points at retrolatero-ventral apophysis) <bold>C, D</bold> distal part of procursus (<bold>C</bold> prolateral view, arrows point at two sclerotized distal apophyses <bold>D</bold> retrolateral view). Abbreviations: f = flap, <abbrev xmlns:xlink="http://www.w3.org/1999/xlink" xlink:title="procursus" id="ABBRID0EMRAI" xlink:type="simple">pr</abbrev> = procursus. Scale bars: 0.10 (<bold>A, B</bold>); 0.02 (<bold>C, D</bold>).</p></caption><graphic xmlns:xlink="http://www.w3.org/1999/xlink" xlink:href="zookeys-1202-255_article-121633__-g014.jpg" position="float" orientation="portrait" xlink:type="simple" id="oo_1055879.jpg"><uri content-type="original_file" xlink:type="simple">https://binary.pensoft.net/fig/1055879</uri></graphic></fig><fig id="F15" position="float" orientation="portrait"><object-id xmlns:xlink="http://www.w3.org/1999/xlink" content-type="doi" xlink:type="simple">10.3897/zookeys.1202.121633.figure15</object-id><object-id xmlns:xlink="http://www.w3.org/1999/xlink" content-type="zenodo_dep_id" xlink:type="simple">11380552</object-id><object-id xmlns:xlink="http://www.w3.org/1999/xlink" content-type="arpha" xlink:type="simple">B72D4F03-783B-51A9-8EF3-AA1E2460A3DD</object-id><label>Figure 15.</label><caption><p><italic><tp:taxon-name><tp:taxon-name-part taxon-name-part-type="genus" reg="Belisana">Belisana</tp:taxon-name-part><tp:taxon-name-part taxon-name-part-type="species" reg="yongsheng">yongsheng</tp:taxon-name-part></tp:taxon-name></italic> sp. nov., holotype male <bold>A</bold> bulb, prolateral view <bold>B</bold> chelicerae, frontal view <bold>C–E</bold> habitus (<bold>C</bold> dorsal view <bold>D</bold> ventral view <bold>E</bold> lateral view). Abbreviations: b = bulb, <abbrev xmlns:xlink="http://www.w3.org/1999/xlink" xlink:title="bulbal apophysis" id="ABBRID0EYSAI" xlink:type="simple">ba</abbrev> = bulbal apophysis, <abbrev xmlns:xlink="http://www.w3.org/1999/xlink" xlink:title="distal apophysis" id="ABBRID0E3SAI" xlink:type="simple">da</abbrev> = distal apophysis, e = embolus, <abbrev xmlns:xlink="http://www.w3.org/1999/xlink" xlink:title="proximo-lateral apophysis" id="ABBRID0EATAI" xlink:type="simple">pa</abbrev> = proximo-lateral apophysis. Scale bars: 0.05 (<bold>A, B</bold>), 0.30 (<bold>C–E</bold>).</p></caption><graphic xmlns:xlink="http://www.w3.org/1999/xlink" xlink:href="zookeys-1202-255_article-121633__-g015.jpg" position="float" orientation="portrait" xlink:type="simple" id="oo_1055880.jpg"><uri content-type="original_file" xlink:type="simple">https://binary.pensoft.net/fig/1055880</uri></graphic></fig></tp:treatment-sec><tp:treatment-sec sec-type="description" id="SECID0ENTAI"><title>Description.</title><p><bold>Male</bold> (<bold><italic>holotype</italic></bold>): Total length 1.74 (1.79 with clypeus), carapace 0.58 long, 0.65 wide, opisthosoma 1.16 long, 0.80 wide. Leg I: 11.43 (3.10, 0.26, 3.03, 3.76, 1.28), leg II: 7.94 (2.25, 0.24, 1.98, 2.55, 0.92), leg III: 5.65 (1.60, 0.21, 1.38, 1.82, 0.64), leg IV: 7.29 (2.09, 0.23, 1.80, 2.48, 0.69); tibia I <abbrev xmlns:xlink="http://www.w3.org/1999/xlink" xlink:title="length/diameter" id="ABBRID0EYTAI" xlink:type="simple">L/d</abbrev>: 47. Eye inter-distances and diameters: <abbrev xmlns:xlink="http://www.w3.org/1999/xlink" xlink:title="posterior median eye" id="ABBRID0E3TAI" xlink:type="simple">PME</abbrev>–<abbrev xmlns:xlink="http://www.w3.org/1999/xlink" xlink:title="posterior median eye" id="ABBRID0EAUAI" xlink:type="simple">PME</abbrev> 0.12, <abbrev xmlns:xlink="http://www.w3.org/1999/xlink" xlink:title="posterior median eye" id="ABBRID0EEUAI" xlink:type="simple">PME</abbrev> 0.07, <abbrev xmlns:xlink="http://www.w3.org/1999/xlink" xlink:title="posterior median eye" id="ABBRID0EIUAI" xlink:type="simple">PME</abbrev>–<abbrev xmlns:xlink="http://www.w3.org/1999/xlink" xlink:title="anterior lateral eye" id="ABBRID0EMUAI" xlink:type="simple">ALE</abbrev> 0.02, <abbrev xmlns:xlink="http://www.w3.org/1999/xlink" xlink:title="anterior median eye" id="ABBRID0EQUAI" xlink:type="simple">AME</abbrev> absent. Sternum width/length: 0.51/0.46. Habitus as in Fig. <xref ref-type="fig" rid="F15">15C–E</xref>. Carapace yellowish, with brownish radiating marks; sternum yellowish. Legs whitish, without darker rings. Opisthosoma yellowish, without spots. Thoracic furrow absent. Clypeus unmodified. Chelicerae (Fig. <xref ref-type="fig" rid="F15">15B</xref>) with a pair of proximo-lateral apophyses and a pair of distal apophyses (distance between tips: 0.19). Palp as in Fig. <xref ref-type="fig" rid="F14">14A, B</xref>; trochanter with ventral apophysis (as long as wide, arrow 1 in Fig. <xref ref-type="fig" rid="F14">14B</xref>) and retrolatero-ventral apophysis (arrow 2 in Fig. <xref ref-type="fig" rid="F14">14B</xref>); procursus simple proximally but complex distally, with two sclerotized distal apophyses (arrows in Figs <xref ref-type="fig" rid="F14">14C</xref>, <xref ref-type="fig" rid="F19">19A</xref>) and nearly D-shaped retrolateral flap (Figs <xref ref-type="fig" rid="F14">14D</xref>, <xref ref-type="fig" rid="F19">19B</xref>); bulb (Fig. <xref ref-type="fig" rid="F15">15A</xref>) with hooked apophysis and simple embolus. Retrolateral trichobothria on tibia I at 11% proximally; legs with short vertical setae on metatarsi; tarsus I with 20 distinct pseudosegments.</p><p><bold>Female</bold>: Unknown.</p></tp:treatment-sec><tp:treatment-sec sec-type="habitat" id="SECID0EAWAI"><title>Habitat.</title><p>The species was found in the dark zone inside the cave.</p></tp:treatment-sec><tp:treatment-sec sec-type="distribution" id="SECID0EFWAI"><title>Distribution.</title><p>China (Yunnan, type locality; Fig. <xref ref-type="fig" rid="F1">1</xref>).</p></tp:treatment-sec><tp:treatment-sec><!--Section generated to contain objects referenced in tp:taxon-treatment.--><fig id="F19" position="float" orientation="portrait"><object-id xmlns:xlink="http://www.w3.org/1999/xlink" content-type="doi" xlink:type="simple">10.3897/zookeys.1202.121633.figure19</object-id><object-id xmlns:xlink="http://www.w3.org/1999/xlink" content-type="zenodo_dep_id" xlink:type="simple">11380562</object-id><object-id xmlns:xlink="http://www.w3.org/1999/xlink" content-type="arpha" xlink:type="simple">0D4BD583-2957-582B-B7B9-ADF987450230</object-id><label>Figure 19.</label><caption><p>Procursus in prolateral and retrolateral views (arrows point at same structures as photos of each species) <bold>A, B</bold><italic><tp:taxon-name><tp:taxon-name-part taxon-name-part-type="genus" reg="Belisana">Belisana</tp:taxon-name-part><tp:taxon-name-part taxon-name-part-type="species" reg="yongsheng">yongsheng</tp:taxon-name-part></tp:taxon-name></italic> sp. nov. <bold>C, D</bold><italic><tp:taxon-name><tp:taxon-name-part taxon-name-part-type="genus" reg="Belisana">B.</tp:taxon-name-part><tp:taxon-name-part taxon-name-part-type="species" reg="yunnan">yunnan</tp:taxon-name-part></tp:taxon-name></italic> sp. nov. Abbreviation: f = flap. Scale bars: 0.10.</p></caption><graphic xmlns:xlink="http://www.w3.org/1999/xlink" xlink:href="zookeys-1202-255_article-121633__-g019.jpg" position="float" orientation="portrait" xlink:type="simple" id="oo_1055889.jpg"><uri content-type="original_file" xlink:type="simple">https://binary.pensoft.net/fig/1055889</uri></graphic></fig><fig id="F1" position="float" orientation="portrait"><object-id xmlns:xlink="http://www.w3.org/1999/xlink" content-type="doi" xlink:type="simple">10.3897/zookeys.1202.121633.figure1</object-id><object-id xmlns:xlink="http://www.w3.org/1999/xlink" content-type="zenodo_dep_id" xlink:type="simple">11380536</object-id><object-id xmlns:xlink="http://www.w3.org/1999/xlink" content-type="arpha" xlink:type="simple">77B429DC-B3BB-5D7C-9EB6-469245555FB1</object-id><label>Figure 1.</label><caption><p>Distribution records of the new <italic><tp:taxon-name><tp:taxon-name-part taxon-name-part-type="genus" reg="Belisana">Belisana</tp:taxon-name-part></tp:taxon-name></italic> species from Yunnan, China <bold>1</bold><italic><tp:taxon-name><tp:taxon-name-part taxon-name-part-type="genus" reg="Belisana">Belisana</tp:taxon-name-part><tp:taxon-name-part taxon-name-part-type="species" reg="honghe">honghe</tp:taxon-name-part></tp:taxon-name></italic> sp. nov. <bold>2</bold><italic><tp:taxon-name><tp:taxon-name-part taxon-name-part-type="genus" reg="Belisana">B.</tp:taxon-name-part><tp:taxon-name-part taxon-name-part-type="species" reg="jiuxiang">jiuxiang</tp:taxon-name-part></tp:taxon-name></italic> sp. nov. <bold>3</bold><italic><tp:taxon-name><tp:taxon-name-part taxon-name-part-type="genus" reg="Belisana">B.</tp:taxon-name-part><tp:taxon-name-part taxon-name-part-type="species" reg="lincang">lincang</tp:taxon-name-part></tp:taxon-name></italic> sp. nov. <bold>4</bold><italic><tp:taxon-name><tp:taxon-name-part taxon-name-part-type="genus" reg="Belisana">B.</tp:taxon-name-part><tp:taxon-name-part taxon-name-part-type="species" reg="luxi">luxi</tp:taxon-name-part></tp:taxon-name></italic> sp. nov. <bold>5</bold><italic><tp:taxon-name><tp:taxon-name-part taxon-name-part-type="genus" reg="Belisana">B.</tp:taxon-name-part><tp:taxon-name-part taxon-name-part-type="species" reg="tengchong">tengchong</tp:taxon-name-part></tp:taxon-name></italic> sp. nov. <bold>6</bold><italic><tp:taxon-name><tp:taxon-name-part taxon-name-part-type="genus" reg="Belisana">B.</tp:taxon-name-part><tp:taxon-name-part taxon-name-part-type="species" reg="tongi">tongi</tp:taxon-name-part></tp:taxon-name></italic> sp. nov. <bold>7</bold><italic><tp:taxon-name><tp:taxon-name-part taxon-name-part-type="genus" reg="Belisana">B.</tp:taxon-name-part><tp:taxon-name-part taxon-name-part-type="species" reg="yongsheng">yongsheng</tp:taxon-name-part></tp:taxon-name></italic> sp. nov. <bold>8</bold><italic><tp:taxon-name><tp:taxon-name-part taxon-name-part-type="genus" reg="Belisana">B.</tp:taxon-name-part><tp:taxon-name-part taxon-name-part-type="species" reg="yunnan">yunnan</tp:taxon-name-part></tp:taxon-name></italic> sp. nov.</p></caption><graphic xmlns:xlink="http://www.w3.org/1999/xlink" xlink:href="zookeys-1202-255_article-121633__-g001.jpg" position="float" orientation="portrait" xlink:type="simple" id="oo_1055866.jpg"><uri content-type="original_file" xlink:type="simple">https://binary.pensoft.net/fig/1055866</uri></graphic></fig></tp:treatment-sec><ref-list><ref id="B7"><mixed-citation xmlns:xlink="http://www.w3.org/1999/xlink" xlink:type="simple"><person-group><name name-style="western"><surname>Yao</surname><given-names>Z</given-names></name><name name-style="western"><surname>Pham</surname><given-names>DS</given-names></name><name name-style="western"><surname>Li</surname><given-names>S</given-names></name></person-group> (<year>2015</year>) <article-title>Pholcid spiders (<tp:taxon-name><tp:taxon-name-part taxon-name-part-type="order">Araneae</tp:taxon-name-part></tp:taxon-name>: <tp:taxon-name><tp:taxon-name-part taxon-name-part-type="family">Pholcidae</tp:taxon-name-part></tp:taxon-name>) from northern Vietnam, with descriptions of nineteen new species.</article-title><source>Zootaxa</source><volume>3909</volume>(<issue>1</issue>): <fpage>1</fpage>–<lpage>82</lpage>. <ext-link xlink:href="10.11646/zootaxa.3909.1.1" ext-link-type="doi" xlink:type="simple">https://doi.org/10.11646/zootaxa.3909.1.1</ext-link></mixed-citation></ref></ref-list></tp:taxon-treatment>
